# Supplementary material for: Molecular Characterization of Emerging and Uncommon Enteroviruses C104, C105, and C109 in Respiratory Samples from Maryland, USA, 2018–2024
Source: Viruses. 2025 Aug 29;17(9):1183. doi: 10.3390/v17091183 (PMC12474150; doi:10.3390/v17091183)
Supplement: Supplementary file 1 [file viruses-17-01183-s001.zip]

Archive with 1 entries (1 files):
- viruses-3820201-supplementary.pdf
